# Supplementary material for: Antennal Transcriptome Analysis and Comparison of Chemosensory Gene Families in Two Closely Related Noctuidae Moths, Helicoverpa armigera and H. assulta
Source: PLoS One. 2015 Feb 6;10(2):e0117054. doi: 10.1371/journal.pone.0117054 (PMC4319919; doi:10.1371/journal.pone.0117054)
Supplement: S2 Material — (XLS) [file pone.0117054.s002.xls]

## Sheet: 订购模板
	Primer name	(5'to3')
	OR
	HassOR1-rt-f	TTGCTATAAAAGAAAGTCGAAGA
	HassOR1-rt-r	GAACATCTCGAACCAGTAGAATC
	HassORco-rt-f	TGAACTCTAAGAGTTTCTATAGGACC
	HassORco-rt-r	TTTGTTTCCTTGTTCGTCACC
	HassOR3-rt-f	CGTTTTGTGTATTTCCTGGACT
	HassOR3-rt-r	TTCCTGAGTATCCCATTAAACG
	HassOR6-rt-f	GGCCTCGGAAGGAGTTAGG
	HassOR6-rt-r	AATCCTTAGCCAACACTCGG
	HassOR7-rt-f	TTGGATACAATCAAATACAGGTG
	HassOR7-rt-r	ATTCTCCCTTATCTCAAGTTCTG
	HassOR8.2-rt-f	AAGTACTACTCCACAGCATTCATC
	HassOR8.2-rt-r	ACGCTTAAGAATCATGGTCAG
	HassOR8-rt-f	TGGTCTTACGTCAAATAGACTGC
	HassOR8-rt-r	TGGTCAGAGTTTTAGATACTACGG
	HassOR9-rt-f	ATTTGAAGTTTCTCGGTTTGC
	HassOR9-rt-r	ATCAAACGTGTTATTTCCACG
	HassOR10-rt-f	AGAGCTTTGTCTGGTCGTCTC
	HassOR10-rt-r	AATATCTCCCCATACGTCAGC
	HassOR11-rt-f	TTGCTGTTCATAGCTGCCTG
	HassOR11-rt-r	GTCGAGGAAAGTGCTCCAAG
	HassOR12-rt-f	AGCTCCAAGCTTTCATAATGG
	HassOR12-rt-r	AATGCCAGTGAAAAACCAGAC
	HassOR13-rt-f	AGGGGTGGAGAAAGTTGAAG
	HassOR13-rt-r	GATAATATCATTAGGCACCTTGA
	HassOR14.2-rt-f	TACATTTGGGATTCTGTGCG
	HassOR14.2-rt-r	AACTCCGAATTGTCTTTGTAGTAG
	HassOR14-rt-f	ATCCATTCAATGCATCTTCTG
	HassOR14-rt-r	CCTAAAACTGATCATGCTCAATG
	HassOR17-rt-f	TGTCTCTGAGAGCTTGTGTGC
	HassOR17-rt-r	TCGCCCCTCTCCTGGTAC
	HassOR18-rt-f	TGCTTTCTCACTTGCTTTCG
	HassOR18-rt-r	AAGAGAACGAGGACCACAGC
	HassOR19-rt-f	AATGTTTTACATTGGCTCTGG
	HassOR19-rt-r	CATTACTACTGCATGACTTGAGG
	HassOR20-rt-f	AAGCCATTTCATGAGACATACAG
	HassOR20-rt-r	TTAAAGAATCCGCCCAAGAAAGG
	HassOR21.2-rt-f	TAGTCGGATTAACGGATCTCTG
	HassOR21.2-rt-r	AGCCGATCATTCGCCAAC
	HassOR21-rt-f	TTTTAAATCCGAAATGGACAAC
	HassOR21-rt-r	AATTTTTCTGCGTGAAATAAGC
	HassOR22-rt-f	CCGACACCTTCGTCAAGATATA
	HassOR22-rt-r	ATCCTTGTAACACAGGATCACG
	HassOR23-rt-f	CTTCGCTGGCATTTCAATC
	HassOR23-rt-r	CATCTCCTCCAAAAATCTTCG
	HassOR24-rt-f	TCTAACGCTCGCACTCACC
	HassOR24-rt-r	TCCGCTTTTAGGTGAAACAC
	HassOR25-rt-f	TCGGAGTATGGGAAGGCAG
	HassOR25-rt-r	TTTTATCACGCAAGAGGAGAAC
	HassOR26-rt-f	CCAAGGGTTTAGACCTCACTTC
	HassOR26-rt-r	GTTCAGGGTGGTAAGCAATATG
	HassOR27-rt-f	ATTCCGTGGTCACGTTACTTG
	HassOR27-rt-r	AAATAGCCTGTCTGGGTCATC
	HassOR28-rt-f	GTCAAGCAAATAGTGACAGAATGT
	HassOR28-rt-r	CTGGTGGGTAACAAGTAAAGATAA
	HassOR29-rt-f	AATTATTAAGTGTATCAAGCACTACG
	HassOR29-rt-r	TTGAAGTGTCATCACAGTAACATAC
	HassOR30-rt-f	GATGCAGTTTCCCAAGCTTC
	HassOR30-rt-r	AGCAGCAGTCGCTTTATACG
	HassOR31-rt-f	TAGTAATCATGGTGTTCTTTGGAG
	HassOR31-rt-r	TTTGTGCAGAAGTAAGTTGATAGG
	HassOR32-rt-f	CAAAGATTTACCTCCAAAAGAACA
	HassOR32-rt-r	TATACATTAGTGCCGAATAAGCAG
	HassOR33-rt-f	CTAAAAGATATTGCTAAAAGTCATGC
	HassOR33-rt-r	TGTAAGTGTTCTGTAAGCCTCCT
	HassOR34-rt-f	GAACCTCCTGGCTACTACATCTC
	HassOR34-rt-r	ACCACCAAATACACGAACATTAC
	HassOR35-rt-f	ATAGTTGAAATACATCAACGACTGA
	HassOR35-rt-r	CGTACCAATAACTTTCATAGGCT
	HassOR36-rt-f	GGAAAACTTCCTAGAACTTACGC
	HassOR36-rt-r	ACAGGGCTCACAAAATTATACAC
	HassOR37-rt-f	AATATCCTGCTCAACATTACGTG
	HassOR37-rt-r	CCTATCAAACAAAGCACCATTAC
	HassOR39-rt-f	CTATTCTTCGTGTTGCCTTTAGA
	HassOR39-rt-r	TAACTTTAGCGGCGTACACTATC
	HassOR40-rt-f	ATATGTGGAACTTTGGATAATCAG
	HassOR40-rt-r	TGAAAAGAGGTGCTAAGATAACG
	HassOR41-rt-f	AGAAATTGGAGAACCCGAA
	HassOR41-rt-r	ATTGTTTAGAAGCAGATTCATATCT
	HassOR42-rt-f	ACCACCCAGAAGAAGGAAAA
	HassOR42rt-r	ATGCGTGATGACAAAAGACA
	HassOR43-rt-f	CTGAAAGTGGCTGGGTTTC
	HassOR43-rt-r	AAGCCAGGTTGGTGAACAA
	HassOR44-rt-f	TTTGAATCCGTTTACCGACT
	HassOR44-rt-r	TGACGTTGACGCTAGATATCAG
	HassOR45-rt-f	GATAGGCCGGACATTAACCT
	HassOR45-rt-r	CGTAGCGAAGGAATAGTCCT
	HassOR46-rt-f	AAAACCTTCGACCCTTAACTC
	HassOR46-rt-r	AAATGGACAGTCAGACAAGTCG
	HassOR47-rt-f	AACAGTTCTCCTCTTGCGTG
	HassOR47-rt-r	AGTTCAGATTTGTCTCCTCGTAT
	HassOR48-rt-f	GGTCTATACACCTCGAAGTGTG
	HassOR48-rt-r	TGTAAAGAATACCGTCCTTGTC
	HassOR50-rt-f	CTTCGCAATCTACATATTTGGTC
	HassOR50-rt-r	TCAAGTTAAACTTCTGCTTGTCC
	HassOR52-rt-f	CCTGAAGGTGCTCACAGTCA
	HassOR52-rt-r	CCCGAGAGAGATGACTACCA
	HassOR55-rt-f	ATCGTCATCATAACGCAATACTC
	HassOR55-rt-r	TTCCTCCATCTACCACTCTACTCT
	HassOR56-rt-f	GACTTTTATGCTGCACGCTT
	HassOR56-rt-r	TCTTTGATATGGTCCACCAA
	HassOR57-rt-f	TAGAAATCGTGAGATCGACTTC
	HassOR57-rt-r	CTCGTCATAGGCATTAAAGTTG
	HassOR59-rt-f	GCTGAAAGCAACTTAGTTTACGA
	HassOR59-rt-r	TAGCCGATGAAACAAATGAGTAT
	HassOR60-rt-f	AACGCATACAGAAGATTGTGAAC
	HassOR60-rt-r	CAACCAAGACTTGTGATTAGAGTG
	HassOR61-rt-f	AAAGATTGTACCTGACTGCAAAG
	HassOR61-rt-r	CATCAATGTAGTAAAACCCTTCG
	HassOR62-rt-f	CGATAGAATACATGGCAACATTA
	HassOR62-rt-r	AATACTTCCACTAGCAAAGAACAG
	HassOR63-rt-f	GAGTACACGGTGACTAGGAGAAA
	HassOR63-rt-r	CACAGAAGCAAGAAAAGGATAAA
	HassOR64-rt-f	TCGACTTCTACATTGATGCCTAT
	HassOR64-rt-r	CGTCTTGAGTGTATTATTGAGCC
	HassOR65-rt-f	ATCCAGACTCGTATGAGGGATAT
	HassOR65-rt-r	AAGCAAGGAAAGTGCATAAATAA
	HassOR66-rt-f	TTCTGATTTTCCATAAACCCA
	HassOR66-rt-r	CAACATAGGCCAATTCAGTCA
	HassOR67-rt-f	TGGAGGCTCTGTACCAACC
	HassOR67-rt-r	TAGAAAAATGGAACGAATTTGT
	HassOR68-rt-f	CATACTCGGCCAAAATACGT
	HassOR68-rt-r	ACTGCATAATACGCTTGGCT
	HassOR69-rt-f	GCCTGCCTAACTTCTGGAT
	HassOR69-rt-r	CATCGGATGAGAGATCACG
	HassOR70-rt-f	AAATGTCCGAGTCAACAATAGAA
	HassOR70-rt-r	GTAGCCAAAAGTATGGAAAAGTG
	Hass-actin-f	GATGTTGCTGCGCTTGTAG
	Hass-actin-r	GCTCGATGGGGTACTTCAG
	IR
	HassIR21a-f	GTTTTCGGAACTTTTACCAACTGCT
	HassIR21a-r	TTTTATGGTATCAACCGTTTCAGGG
	HassIR40a-f	CTGATGGGAGATTCTACAACTGCGT
	HassIR40a-r	TAATCTTTAACCTCAGGACCCAACG
	HassIR41a-f	TAATGATTGTAAACCGTCCGAGTGT
	HassIR41a-r	TATCCTGATCTCCACTCCATCTCTA
	HassIR68a-f	TGAAATACACAAATGGGGACAGAAG
	HassIR68a-r	TCTCCAAAAAGGTACAAACCAGGCT
	HassIR75d-f	TGACAGACCTGGGGTTGACG
	HassIR75d-r	CGTGAACTTGGGGAAGGTGT
	HassIR75p-f	GCTAATGTGTTCTACCTGCCCTTCT
	HassIR75p-r	TTCTCGGTTCTATGTAACACCCTTG
	HassIR75q.2-f	CTTGGAACGGAATGACTGGCTA
	HassIR75q.2-r	CCCATTTTGTCACCAGAAGAAG
	HassIR75q.1-f	CCGCCTTGTAATGTTCATAGTGTTC
	HassIR75q.1-r	GTTTGGTTTACCTCTTGGTGCGACT
	HassIR76b-f	AAGGAGTGTGGGTGATGATGCT
	HassIR76b-r	GAACGCCTTCTCCATCAGCAAT
	HassIR1-f	GACCAAGTTCTACTACCTGATTCCG
	HassIR1-r	TTGTACTCCGTCTTCATAACCCTGT
	HassIR87a-f	TGGCAATGTAGAAGTGACGAGG
	HassIR87a-r	TGCGTTGGTATGCTCTCTGTAA
	HassIR25a-f	AGGCATTTGAAGTGGCTAAGGA
	HassIR25a-r	ATTAGCGTTCAGGGTCCTCCAT
	HassIR4-f	AAAACACCCAAGGAGAAAGAGG
	HassIR4-r	ATAATCGTAGTCTTCCGAGGCG
	HassIR8a-f	CCTTACTTTGAGCAGACTGGCAT
	HassIR8a-r	AGTATGCTGCTACCAATGTTCGG
	HassIR93a-f	GCCATTTCTAAAGGACAAGGAGC
	HassIR93a-r	ATCGCTTCGTAATAAGGGCTCAT
	HassIR7d.1-f	CGACTTTACATCTCAAACCTCC
	HassIR7d.1-r	GTAGCCTGGTAGCCCACACGAT
	HassIR7d.3-f	AGTGCTACCAACCGTATCCTCT
	HassIR7d.3-r	TCAGTTCGTTCATTGGTATCAC
	HassIR60a-f	GTGTGAAAGTGGAGTGCTGAAA
	HassIR60a-r	ATTCCTCCCAAAAGTAAATGCC
	HassIR64a-f	GAGGAGCCCCCATCTTTTACAG
	HassIR64a-r	GTCTTCATTATCCCCCCAGTTG
	OBP
	HassPBP1-f	ATCTCCCAGACTCGGTGACG
	HassPBP1-r	ACTTCTCCGACGACGAGGTC
	HassPBP2-f	CAAGATGGCTGTTTACCCGC
	HassPBP2-r	CAAACTCCTCAGCCTTCCCA
	HassPBP3-f	CCGTAAGTGTGAGAAAGGCAG
	HassPBP3-r	GCTTCTTCTCGCATTCGTGTA
	HassGOBP1-f	CTTCTGGAGCGACGATTTCA
	HassGOBP1-r	CCAGCAGTGGTCATCCTCGT
	HassGOBP2-f	CACTGCCGAGGTGATGAGC
	HassGOBP2-r	AGTCGTCTGTCATCGTGTCG
	HassOBP1-f	AAGCCCTCAAGCCTCTCGTA
	HassOBP1-r	CCTAATGGGTTTCACCTCAGC
	HassOBP2-f	AAGGTTGTGTTTCTTGATTATTGC
	HassOBP2-r	GCAGATGTCTTTGTATTTCTTTTG
	HassOBP3-f	TTTGTGCGTTTTGGCTGTGA
	HassOBP3-r	GGCGATGTCGTATTCACCGT
	HassOBP4-f	CAAATGTTGGGTCCCTTCGT
	HassOBP4-r	AGCATCACCATCGCTCACAG
	HassOBP5-f	AACACGGAGTCAGCCACGAT
	HassOBP5-r	AGCCAGCGTCACCATCACTC
	HassOBP6-f	GAGTTACCCTGGATGACCTGAA
	HassOBP6-r	AACTTCAGCGATTCTTGCGTAT
	HassOBP8-f	TGTGTGAAGCGATGACAATGAA
	HassOBP8-r	TGTAAGCATCCGCAACTTTTCT
	HassOBP9.2-f	TAACTGCGATAGCACCCCTC
	HassOBP9.2-r	GGGTAATCTGCCTCCTCCAT
	HassOBP13-f	GACTCTGCCCCTGGTAGTATTT
	HassOBP13-r	TTCCTCCATCAGGCAAAACATA
	HassOBP14-f	GAAAAAGCCAATCAAATAGCGA
	HassOBP14-r	CATCCTTGCCAGTTTTACCCTT
	HassOBP15-f	ACCACGATGTCTGACCAGGATA
	HassOBP15-r	TGAACTTGTAGGCTCTGTCGCA
	HassOBP18-f	CAATGGGATGACAAGACAGCAA
	HassOBP18-r	GCGTCTCTCATCTCAGGTGGAA
	HassOBP19-f	TACCTGATTCTACGAACGCAAA
	HassOBP19-r	ACCTTTCTCCCCATCAGCAACT
	HassOBP22-f	GCGATGACGAGAGAACAAAT
	HassOBP22-r	CATTTTGCCGTCCAATAAGA
	HassOBP23-f	GCGGCGTTCTGATGACTCTT
	HassOBP23-r	TTGTTTGCTGATGCTGGACG
	HassOBP24-f	TGTTTTGGTGGCTGTGCTTC
	HassOBP24-r	GCTTGGTATAGTCTACGCTGTT
	HassOBP25-f	TACTGTTGCGACCTGCTATGGA
	HassOBP25-r	AGGCATTGGTCCTATCCTTGTT
	HassOBP26-f	GCACAAATCCACGCACACTT
	HassOBP26-r	AGCCTGCTGCTCCATCACTT
	HassOBP27-f	CAGTTTACGCCCTCACAGAAGA
	HassOBP27-r	CATTGGTCAGTCGTTTCTCGTC
	HassOBP28-f	TTTTGTGTGTTCTTGTGTGGTGT
	HassOBP28-r	AGCAAACAGACATTGGATGGACT
	HassOBP29-f	CTTCATCAGTGTTGCCAGCG
	HassOBP29-r	TGTCCTTCACAATCTGCCTCA
	HassOBP30-f	GTTTGTGGTTTTGGCGGCT
	HassOBP30-r	TCTTGAACTTGCCGTCCTTG
	HassOBP31-f	TGCCAGCCTCACCAAGATTT
	HassOBP31-r	TCCCTTCTCTGCGTCAAACA
	HassOBP32-f	GTTCTCTCTGTTTTTGTTGCCC
	HassOBP32-r	TTCCACTCCTTTCAAGCACTCT
	CSP
	HassCSP-f	TCATTTGGTTTCTTGCGTTT
	HassCSP-r	GCCAGATGTCCAGTTCGTTC
	HassCSP2-f	GTAGTGCTCCTCACCCTCTG
	HassCSP2-r	CCAGATGTCAGGGTGGTTTT
	HassCSP4-f	TCGCCTGATGGTGCCTTACA
	HassCSP4-r	TCGTTCCAGAAGTCAGCCTC
	HassCSP5-f	TATGCCTCCTCGGGCTGGTA
	HassCSP5-r	GTAGCCTTCCTCGTGGTTGA
	HassCSP6-f	CTTCTACAACTCCAAATACG
	HassCSP6-r	CACTGTCTTTATCAACTGCT
	HassCSP7-f	TGTTATCCGTTCTCATCGCC
	HassCSP7-r	GTTCGTTGTAAAAAGGCTCG
	HassCSP8-f	TGCTATCGTGCTATGTGTGG
	HassCSP8-r	AAGGCTTCCCTGATGTGTTC
	HassCSP10-f	GTCGTGTTGTGTTGCGTGGT
	HassCSP10-r	TTTGCTTGGTTTCTTGTGGC
	HassCSP11-f	CGATGGAATAGACTTGGACG
	HassCSP11-r	TCTTCAGATTTTGTGGTGTTTG
	HassCSP12-f	TGCTCTCATTCCTGCTGGCT
	HassCSP12-r	GAAGATGTGCTTTTGGGCGT
	HassCSP13-f	GCCGCTGATAAATACAACGC
	HassCSP13-r	CCCACTCCTTAGGGTGTTTC
	HassCSP14-f	CTGAGGGAAAAGCGTTGAAA
	HassCSP14-r	CGGAGTGGCAACTGTGGGAG
	HassCSP15-f	AACAAAAGACTGCTGGTGCC
	HassCSP15-r	TGACGGCGTATTTTCCATCG
	HassCSP16-f	TTTCTTGTGGTTGCTATCGTGG
	HassCSP16-r	AGCGAGGAGTTGCTTCCAGTAG
	HassCSP17-f	TGGATGAAGTGCTTTCTAACCG
	HassCSP17-r	ATTGTTGGGGTCGTATTTAGCG
	HassCSP18-f	ATCTGCGTGGGTTTAGTGGC
	HassCSP18-r	GCCCATTCCCACGGATAGTT
	HassCSP19-f	ACGCCAATAGGAAGAGTGTTTAGA
	HassCSP19-r	AGCATTCGCAATAGCCTTCT
	SNMP
	HassSNMP1	GAAGAAAGAAGGCGTTAGTGGG
	HassSNMP1	CTTGATGCCACGGTAAGAGGT
	HassSNMP2	GTGAACAAAGCGTTGGAGCA
	HassSNMP2	CTGACCCTTGTAGGAGACGATG
