# Supplementary material for: Antennal Transcriptome Analysis and Comparison of Chemosensory Gene Families in Two Closely Related Noctuidae Moths, Helicoverpa armigera and H. assulta
Source: PLoS One. 2015 Feb 6;10(2):e0117054. doi: 10.1371/journal.pone.0117054 (PMC4319919; doi:10.1371/journal.pone.0117054)
Supplement: S3 Material — (XLSX) [file pone.0117054.s003.xlsx]

## Sheet: olfactory receptor
Gene	Hiseq2000-Hass	our-hiseq2000 and 454 Harm	Australia-hiseq2000-Harm
OR1	Unigene8904	Unigene6363	KF768656
OR2	CL1541.Contig3	unigene7630	KF768657
OR3	Unigene8630	unigene11748	KF768658
OR4	--	--	KF768659
OR6	CL613.Contig1	unigene6862	KF768660
OR7	CL5377.Contig2	unigene21145	KF768661
OR8	CL4032.Contig2	unigene3890	KF768662
OR8.2	CL4032.Contig3	--	--
OR9	Unigene13949	unigene4049	KF768663
OR10	Unigene3735	unigene21919	KF768664
OR11	CL373.Contig1	unigene26842	KF768665
OR12	Unigene20510	unigene36907	KF768666
OR13	CL174.Contig16	unigene12204	KF768667
OR14	CL4389.Contig1	unigene12212	KF768668
OR14.2	CL2595.Contig3	Unigene18477	--
OR15	--	unigene12228	KF768669
OR16	CL613.Contig3	unigene12206	KF768670
OR17	CL2098.Contig1	unigene13628	KF768671
OR18	Unigene11863	Unigene35925	KF768672
OR19	Unigene17037	unigene186	KF768673
OR20	CL771.Contig3	unigene8158	KF768674
OR21	Unigene1626	unigene10230	KF768675
OR21.2	CL117.Contig1	unigene6695	KF768676
OR22	Unigene20296	unigene36738	KF768677
OR23	Unigene13967	unigene6998	KF768678
OR24	Unigene1383	unigene35735	KF768679
OR25	Unigene7768	unigene24858	KF768680
OR26	Unigene12785	unigene6502	KF768681
OR27	Unigene10865	unigene36300	KF768682
OR28	Unigene9858	unigene24202	--
OR29	Unigene18117	unigene36462	KF768683
OR30	Unigene21012	unigene34814	KF768684
OR31	Unigene20285	unigene28466	KF768685
OR32	Unigene18165	unigene24650	KF768686
OR33	Unigene2633	unigene26634	--
OR34	Unigene5593	unigene30070	KF768687
OR35	CL5009.Contig1	unigene7372	KF768688
OR36	Unigene7932	unigene31113	KF768689
OR38	Unigene463	unigene31180	KF768690
OR39	CL1016.Contig2	unigene6642	KF768691
OR40	CL2958.Contig1	unigene7016	KF768692
OR41	CL3469.Contig2	unigene36885	KF768693
OR42	CL3125.Contig2	unigene22154	KF768694
OR43	CL3068.Contig1	unigene33166	KF768695
OR44	Unigene5665	unigene35415	KF768696
OR45	Unigene20272	unigene6639	KF768697
OR46	Unigene14231	unigene33039	KF768698
OR47	Unigene6202	unigene5523	KF768699
OR48	Unigene1397	unigene23524	KF768700
OR49	--	--	KF768701
OR50	CL2112.Contig2	CL7391.Contig1	KF768702
OR51	--	--	KF768703
OR52	Unigene14012	Unigene8351	KF768704
OR53	--	--	KF768705
OR54	--	--	KF768706
OR55	Unigene14277	CL3322.Contig2	KF768707
OR56	Unigene21491	Unigene26235	KF768708
OR57	Unigene14960	Unigene15149	KF768709
OR58	--	--	KF768710
OR59	CL4114.Contig1	CL3441.Contig1	KF768711
OR60	CL1839.Contig1	CL7559.Contig1	KF768712
OR61	Unigene8759	Unigene11361
OR62	Unigene21569	Unigene16370
OR63	CL773.Contig1	CL1781.Contig2
OR64	Unigene1419	--
OR65	Unigene13993	CL3217.Contig1
OR66	Unigene16125	CL252.Contig1
OR67	Unigene2753	Unigene14307
OR68	CL4451.Contig1	--
OR69	CL1322.Contig2	--
OR70	CL2112.Contig1	--

## Sheet: inotropic receptor
Gene	Hiseq2000-Hass	our-hiseq2000 and 454 Harm	Australia-hiseq2000-Harm
IR1	Unigene7935	unigene36780	unigene36780
IR1.2	--	unigene32538	--
IR2	--	Unigene36139	KF768721
IR4	CL2193.Contig4	--	--
IR7d.1	Unigene18021	Unigene30991	KF768722
IR7d.2	--	Unigene32554	KF768723
IR7d.3	Unigene10598	--	KF768724
IR8a	Unigene20831	unigene35380	unigene35380
IR21a	Unigene21327	unigene31792	unigene31792
IR25a	Unigene10844	unigene27689	unigene27689
IR40a	Unigene23288	--	--
IR41a	CL1374.Contig1	unigene35468	unigene35468
IR60a	Unigene50	Unigene8281	KF768725
IR64a	Unigene12668	Unigene1966	KF768726
IR68a	Unigene8703	Unigene4424	KF768727
IR75d	Unigene5557	unigene21502	unigene21502
IR75p	CL3797.Contig2	unigene8160	unigene8160
IR75p.1	--	--	KF768728
IR75p.2	--	unigene28761	unigene28761
IR75q.1	CL3227.Contig4	--	--
IR75q.2	CL3227.Contig1	unigene28995	unigene28995
IR76b	CL3067.Contig1	unigene32241	unigene32241
IR87a	CL4084.Contig1	unigene29041	unigene29041
IR93a	Unigene7787	CL6604.Contig1	KF768729
			The Australia team did not list the unigene number of IRs identified by our team

## Sheet: odorant binding protein
Gene	Hiseq2000-Hass	our-hiseq2000 and 454 Harm
PBP1	Unigene3583	unigene20980
PBP2	CL1179.Contig2	unigene20934
PBP3	CL341.Contig1	unigene6637
GOBP1	CL4678.Contig1	unigene37830
GOBP2	CL1767.Contig2	unigene34372
OBP1	CL126.Contig2	unigene8328
OBP2	CL1167.Contig1	unigene22398
OBP3	CL3124.Contig2	unigene28809
OBP4	CL1018.Contig1	unigene26687
OBP5	Unigene9995	unigene36488
OBP6	Unigene14608	unigene24819
OBP7	--	unigene32551
OBP7.2	--	unigene35868
OBP8	Unigene16224	unigene6643
OBP9	--	unigene8265
OBP9.2	CL3057.Contig1	unigene24747
OBP10	--	--
OBP11	--	--
OBP12	--	--
OBP13	CL3394.Contig2	unigene37297
OBP14	CL4268.Contig1	unigene15451
OBP15	Unigene19151	unigene24215
OBP16	--	unigene28229
OBP17	--	unigene24887
OBP18	CL1135.Contig1	unigene4776
OBP19	CL2004.Contig3	unigene16075
OBP20	--	unigene23126
OBP21	--	unigene34511
OBP22	CL810.Contig2	unigene28949
OBP23	CL2229.Contig1	Unigene6066
OBP24	CL2035.Contig1	Unigene19842
OBP25	CL1769.Contig1	CL4113.Contig1
OBP26	Unigene15089	Unigene6168
OBP27	Unigene2050	Unigene30181
OBP28	Unigene4231	Unigene13719
OBP29	CL965.Contig1	CL1886.Contig1
OBP30	CL4245.Contig1	Unigene21059
OBP31	Unigene18647
OBP32	Unigene20693

## Sheet: chemosensory protein
Gene	Hiseq2000-Hass	our-hiseq2000 and 454 Harm
CSP	CL2680.Contig1	unigene23136
CSP2	CL4029.Contig1	unigene27156
CSP3	--	--
CSP4	Unigene16387	unigene24935
CSP5	CL2023.Contig1	unigene34049
CSP6	CL3762.Contig1	unigene21552
CSP7	CL1078.Contig1	unigene35951
CSP8	CL488.Contig1	unigene21097
CSP9	--	unigene12229
CSP10	Unigene16790	unigene35427
CSP11	CL126.Contig12	unigene33025
CSP12	Unigene8153	unigene15064
CSP13	Unigene20980	unigene34785
CSP14	CL3149.Contig1	CL4900.Contig1
CSP15	CL2815.Contig2	Unigene9880
CSP16	Unigene18506	Unigene24782
CSP17	Unigene215	CL1141.Contig1
CSP18	Unigene18603	Unigene26004
CSP19	Unigene26196	CL5007.Contig1

## Sheet: sensory neuron membrane protein
Gene	Hiseq2000-Hass	our-hiseq2000 and 454 Harm
SNMP1	Unigene4312	unigene28770
SNMP2	Unigene1683	unigene32002
